# Supplementary material for: Endometriosis-Related Impairment in Assisted Reproductive Technologies: Inflammatory Profiles, Oocyte Competence, and Embryo Development
Source: J Clin Med. 2026 Feb 25;15(5):1723. doi: 10.3390/jcm15051723 (PMC12986511; doi:10.3390/jcm15051723)
Supplement: Supplementary file 1 [file jcm-15-01723-s001.zip]

Archive with 1 entries (1 files):
- jcm-4048964-supplementary.pdf
